# Supplementary material for: Organogenesis in a Broad Spectrum of Grape Genotypes and Agrobacterium-Mediated Transformation of the Podarok Magaracha Grapevine Cultivar
Source: Plants (Basel). 2024 Oct 3;13(19):2779. doi: 10.3390/plants13192779 (PMC11478747; doi:10.3390/plants13192779)
Supplement: Supplementary file 1 [file plants-13-02779-s001.zip]

Archive with 1 entries (1 files):
- plants-3059555-supplementary.pdf
